# Supplementary material for: AZU1 as a DNA Methylation-Driven Gene: Promoting Oxidative Stress in High-Altitude Pulmonary Edema
Source: Antioxidants (Basel). 2025 Jul 8;14(7):835. doi: 10.3390/antiox14070835 (PMC12291896; doi:10.3390/antiox14070835)
Supplement: Supplementary file 1 [file antioxidants-14-00835-s001.zip]

Archive with 12 entries (10 files):
- antioxidants-3613600-supplementary.docx
- Supplementary figures 1-6/
- Supplementary figures 1-6/supplemental figure 1.tif
- Supplementary figures 1-6/supplemental figure 2.tif
- Supplementary figures 1-6/supplemental figure 3.tif
- Supplementary figures 1-6/supplemental figure 4.tif
- Supplementary figures 1-6/supplemental figure 5.tif
- Supplementary figures 1-6/supplemental figure 6.tif
- Supplementary tables 1-3/
- Supplementary tables 1-3/Supplementary Table S1.xlsx
- Supplementary tables 1-3/Supplementary Table S2.xlsx
- Supplementary tables 1-3/Supplementary Table S3.xlsx
