# Supplementary material for: AZU1 as a DNA Methylation-Driven Gene: Promoting Oxidative Stress in High-Altitude Pulmonary Edema
Source: Antioxidants (Basel). 2025 Jul 8;14(7):835. doi: 10.3390/antiox14070835 (PMC12291896; doi:10.3390/antiox14070835)
Supplement: Supplementary file 1 [file antioxidants-14-00835-s001.zip › Supplementary tables 1-3/Supplementary Table S1.xlsx]

## Sheet: Sheet1
Supplementary Table S1.The primer sequences of Primer amplification sites for TBS
targetSeq	ForwardPrimer	Start	End	ReversePrimer	Start	End	Primer amplification sites
AZU1_s3	ttagatttaaagtatagagaaggtaaGYGGTTTGGT	175	210	ccaccctcccccatcrtcccactccc	301	326	AZU1_s3
CBFA2T3_s3	GTATTATTATTTTGTGTGTTATTAAGAAAGGAAAA	142	176	TTCTACTCCCAAACCCTATAAACAAC	330	355	CBFA2T3_s3
FGR_s3	GTTGAGGTAGGAGAATGGTGTGAATT	121	146	CACATATTCTAAAATACTCAATTTTTCTTCC	249	279	FGR_s3
GRB7_s3	GTAGAGTTGTTTTTTGTTGGTTTTGAAT	133	160	CTCCCCCAATAATTCCAACCCCACCC	246	271	GRB7_s3
HOXA4:1_s3|HOXA4:2_s3	GTTTAGYGGGTTTTTGTYGGTTAAGA	140	165	ACCTACATACRAACCACRTCCTACAA	287	312	HOXA4:1_s3
HOXA4:1_s3|HOXA4:2_s3	GGGGTATAGYGYGGTAGTAGGGTAGG	425	450	RAACCCAAATTCCCTCCCTTCRAAAAATAC	629	658	HOXA4:2_s3
LTA_s3	TTTTGATTGAAATAGTAGTATTTTTTAAGTTTTGG	144	178	CTAAACCCRAACRCTCAAATCCCTTT	253	278	LTA_s3
MRC2_s3	ATTTGGGGTTTTAAYGTTTTAGTTTTGTTTTATG	164	197	CATAAAAAATTAAACAATCCACAATTACTCAATATTAC	313	350	MRC2_s3
PNPLA2_s3	GATTGTTTTATTTTTGGGGTAATTATYGGGAGTAG	55	89	AACCCTTCRTAAAAAACCCCAACTCC	223	248	PNPLA2_s3
RIN2_s3	GTGGGGGTAAGAGGAGAAGAGATTGG	174	199	CAAAATACTAAAATTACAAACATAAACCACC	328	358	RIN2_s3
RUNX3_s3	GGTTTTATAGGAATGTTTAGTTATAAATTTTTAATAG	162	198	CAAAAATAAACCTCATTCATTCATTCCC	305	332	RUNX3_s3
SEPT9:1_s3	GTTGGGGTTAGTTTAGGATAGAGGAA	174	199	CCAACTCACAAAATCAAATTCCTAAC	296	321	SEPT9:1_s3
SEPT9:2_s3	GGTTAGGGTAAGTTGTGGGGGTTTTT	173	198	CCTCTTCCCCAAAAAATAACTATAAAAC	300	327	SEPT9:2_s3
SIPA1_s3	GGTTGGTTTTGAATTTTTGATTTTAGGT	166	193	CTTAAACCTCTATTTTCTCATCTCTAAA	268	295	SIPA1_s3
SLFN13:1_s3|SLFN13:2_s3	AATGGTTGGYGTTTATTTGGGTAGGT	86	111	CCTCCCAAAATACTAAAATTTCATAAAC	233	260	SLFN13:1_s3
SLFN13:1_s3|SLFN13:2_s3	TGAGTTAAGAAGTTYGAGATTAGTTTGG	280	307	CCRAACATCTAAAACTACATTTAAATCTAC	392	421	SLFN13:1_s3
SLFN13:1_s3|SLFN13:2_s3	TTGAGTTYGAGGAAGTTTAGGGTAAA	444	469	AAAACAATCAAAAAACTTAACRTTTCCAAACATTT	546	580	SLFN13:1_s3
SLFN13:1_s3|SLFN13:2_s3	TATTGTTTGTTTTAGAAAGTGGGTTTTG	769	796	CTTTAACACCTACCAAAATTCTATCC	968	993	SLFN13:2_s3
SLFN13:1_s3|SLFN13:2_s3	GTGTGAYGGTTATYGGGGTTGATTAAG	1048	1074	TTTCTCACTTTAACCTCCACTAAAAC	1157	1182	SLFN13:2_s3
UPP1_s3	AATAGAGGTGTTGGGTTGTTYGGGTTTTTAG	169	199	CCRCTTACTAAAACAAAACCAAAAACTC	409	436	UPP1_s3
