# Supplementary material for: AZU1 as a DNA Methylation-Driven Gene: Promoting Oxidative Stress in High-Altitude Pulmonary Edema
Source: Antioxidants (Basel). 2025 Jul 8;14(7):835. doi: 10.3390/antiox14070835 (PMC12291896; doi:10.3390/antiox14070835)
Supplement: Supplementary file 1 [file antioxidants-14-00835-s001.zip › Supplementary tables 1-3/Supplementary Table S2.xlsx]

## Sheet: qRT-PCR of blood sample
Primer sequences
Gene	F: 5’ - 3’	R: 5’ - 3’
AZU1	TGAGCGAGAATGGCTACGAC	GAGGCAGTGGCAGTATCGTC
Actin	AGAGCTACGAGCTGCCTGAC	AGCACTGTGTTGGCGTACAG
RNA Reverse Transcription Reaction Program
Temperture	duration
50℃	15min
85℃	5s
4℃	maintaince
qRT-PCR experimental mixture preparation system
Components	volume
2 x AceQ Universal SYBR qPCR Master Mix	5.00 μl
Forward Primer	0.20 μl
Reverse Primer	0.20 μl
cDNA	1.00 μl
RNase-free ddH2O	3.60 μl
qRT-PCR reaction program
stage	Number of cycles	temperature	duration
Pre denaturation	1	95℃	5min
Cyclic reaction	40	95℃	10s
		60℃	30s
Dissolution curve	the default program

## Sheet: qRT-PCR of rat lung
Primer sequences
Gene	F: 5’ - 3’	R: 5’ - 3’
Azu1	ATGGCGGGTCGGGCCCT	TTACATGACAGGCACGGGC
Actin	GCTACAGCTTCACCACCACAG	GGTCTTTACGGATGTCAACGTC
