# Supplementary material for: AZU1 as a DNA Methylation-Driven Gene: Promoting Oxidative Stress in High-Altitude Pulmonary Edema
Source: Antioxidants (Basel). 2025 Jul 8;14(7):835. doi: 10.3390/antiox14070835 (PMC12291896; doi:10.3390/antiox14070835)
Supplement: Supplementary file 1 [file antioxidants-14-00835-s001.zip › Supplementary tables 1-3/Supplementary Table S3.xlsx]

## Sheet: age&gender
Basic information of RRBS sequencing objects
C group	sex	age	H group	sex	age
C1	male	25	H1	male	23
C2	female	26	H2	female	32
C3	female	30	H3	male	25
C4	male	30	H4	female	28
C5	male	32	H5	male	27
C6	female	32	H6	female	40
C7	female	34	H7	male	44
C8	female	46	H8	female	47
C9	male	41	H9	male	41
C10	male	53	H10	female	49
Statistical table of basic information of RRBS sequencing objects
	HAPE Patients	Controls	P值
age(years)	34.90±9.01	35.60±9.69	0.869
sex ration(males:females)	01:00:00	01:00:00
Basic information of 850K sequencing objects
C group	sex	age	H group	sex	age
C11	male	25	H11	male	34
C12	female	30	H12	female	41
C13	female	26	H13	male	22
C14	female	34	H14	female	27
C15	male	32	H15	male	37
C16	male	32	H16	female	29
Statistical table of basic information of 850K sequencing objects
	HAPE Patients	Controls	P值
age(years)	30.67±5.68	29.83±3.60	0.77
sex ration(males:females)	01:01:00	01:01:00
Statistical table of basic information of TBS sequencing objects
	HAPE Patients	Controls	P-Value
Age（years）	39.57±10.74	40.16±10.18	0.79
Sex ration（males：females）	1.20:1.00	1.20:1.00
